# Supplementary material for: Effects of air-conditioning systems in the public areas of hospitals: A scoping review
Source: Epidemiol Infect. 2021 Aug 27;149:e201. doi: 10.1017/S0950268821001990 (PMC8438419; doi:10.1017/S0950268821001990)
Supplement: Supplementary file 1 [file hygsup.zip]

Archive with 2 entries (2 files):
- S0950268821001990sup001.docx
- S0950268821001990sup002.docx
